# Supplementary material for: Identification of circular RNA hsa_circ_0044556 and its effect on the progression of colorectal cancer
Source: Cancer Cell Int. 2020 Sep 1;20:427. doi: 10.1186/s12935-020-01523-1 (PMC7465356; doi:10.1186/s12935-020-01523-1)
Supplement: Supplementary file 1 — Additional file 1: Tables S1. Results of circRNAs expression microarray in CRC. [file 12935_2020_1523_MOESM1_ESM.xlsx]

## Sheet:  upregulated
66 up-regulated circRNAs in colorectal cancer
probeID	P-value	FDR	FC (abs)	Regulation	circRNA	Alias	source	chrom	strand	txStart	txEnd	circRNA_type	best_transcript	GeneSymbol	MRE1	MRE2	MRE3	MRE4	MRE5
ASCRP3004582	0.00959516	0.844307	8.83235	up	hsa_circRNA_103987	hsa_circ_0004104	circBase	chr5	-	151043647	151049345	exonic	NM_003118	SPARC	hsa-miR-194-3p	hsa-miR-22-5p	hsa-miR-342-5p	hsa-miR-328-3p	hsa-miR-30d-3p
ASCRP3009795	0.0102231	0.844307	8.64831	up	hsa_circRNA_081069	hsa_circ_0081069	circBase	chr7	+	94027693	94037203	exonic	NM_000089	COL1A2	hsa-miR-4733-3p	hsa-miR-665	hsa-miR-5096	hsa-miR-412-3p	hsa-miR-4459
ASCRP3006708	0.0274273	0.844307	6.92469	up	hsa_circRNA_102121	hsa_circ_0044556	circBase	chr17	-	48271490	48272189	exonic	NM_000088	COL1A1	hsa-miR-412-3p	hsa-miR-214-3p	hsa-miR-194-3p	hsa-miR-761	hsa-miR-362-5p
ASCRP3006725	0.038215	0.844307	6.91156	up	hsa_circRNA_057362	hsa_circ_0057362	circBase	chr2	+	189851784	189858808	exonic	NM_000090	COL3A1	hsa-miR-665	hsa-miR-4726-5p	hsa-miR-328-5p	hsa-miR-6798-5p	hsa-miR-4733-3p
ASCRP3008379	0.00965543	0.844307	6.41511	up	hsa_circRNA_057360	hsa_circ_0057360	circBase	chr2	+	189850390	189859058	exonic	NM_000090	COL3A1	hsa-miR-665	hsa-miR-4726-5p	hsa-miR-328-5p	hsa-miR-6798-5p	hsa-miR-6753-5p
ASCRP3004522	0.00108144	0.786789	5.84436	up	hsa_circRNA_058123	hsa_circ_0058123	circBase	chr2	-	216269111	216300791	exonic	NM_002026	FN1	hsa-miR-6868-3p	hsa-miR-657	hsa-miR-149-3p	hsa-miR-6756-5p	hsa-miR-661
ASCRP3005996	0.0312929	0.844307	5.83461	up	hsa_circRNA_002447	hsa_circ_0002447	circBase	chr2	-	238280374	238290142	exonic	NM_004369	COL6A3	hsa-miR-4663	hsa-miR-4763-3p	hsa-miR-6736-3p	hsa-miR-3619-5p	hsa-miR-6854-5p
ASCRP3006216	0.0390694	0.844307	4.51722	up	hsa_circRNA_400071	hsa_circ_0092283	circBase	chr22	-	36681395	36681695	intronic	ENST00000216181	MYH9	hsa-miR-328-5p	hsa-miR-661	hsa-miR-550a-5p	hsa-miR-550a-3-5p	hsa-miR-525-5p
ASCRP3002980	0.0174404	0.844307	4.51621	up	hsa_circRNA_007482	hsa_circ_0007482	circBase	chr9	+	137582757	137593179	exonic	NM_000093	COL5A1	hsa-miR-6746-5p	hsa-miR-639	hsa-miR-608	hsa-miR-8082	hsa-miR-4534
ASCRP3009881	0.00925844	0.844307	4.44677	up	hsa_circRNA_090364	hsa_circ_0090364	circBase	chrX	+	46844284	46857679	exonic	NM_014735	JADE3	hsa-miR-378h	hsa-miR-378f	hsa-miR-378b	hsa-miR-378c	hsa-miR-378a-3p
ASCRP3007608	0.0222885	0.844307	4.16448	up	hsa_circRNA_404768		25070500	chr10	+	70411602	70432802	exonic	NM_030625	TET1	hsa-miR-4446-5p	hsa-miR-26a-2-3p	hsa-miR-1248	hsa-miR-103a-2-5p	hsa-miR-6815-3p
ASCRP3009837	0.0450215	0.844307	4.08058	up	hsa_circRNA_104172	hsa_circ_0077607	circBase	chr6	+	110036280	110064975	exonic	NM_014845	FIG4	hsa-miR-499a-3p	hsa-miR-380-3p	hsa-miR-548b-5p	hsa-miR-545-5p	hsa-miR-875-5p
ASCRP3006071	0.0389683	0.844307	3.84459	up	hsa_circRNA_400082	hsa_circ_0092371	circBase	chr5	+	173662	173882	intronic	ENST00000283426	PLEKHG4B	hsa-miR-485-5p	hsa-miR-648	hsa-miR-574-5p	hsa-miR-454-3p	hsa-let-7g-3p
ASCRP3002777	0.0315798	0.844307	3.76408	up	hsa_circRNA_037798	hsa_circ_0037798	circBase	chr16	-	8946801	8949183	sense overlapping	NM_014316	CARHSP1	hsa-miR-4459	hsa-miR-4741	hsa-miR-6797-5p	hsa-miR-532-3p	hsa-miR-7974
ASCRP3001839	0.00487588	0.844307	3.69288	up	hsa_circRNA_406308		25070500	chr3	+	99394503	99396732	intronic	ENST00000273342	COL8A1	hsa-miR-153-5p	hsa-miR-126-5p	hsa-miR-1277-5p	hsa-miR-548az-5p	hsa-miR-3607-3p
ASCRP3008493	0.0453048	0.844307	3.51416	up	hsa_circRNA_101877	hsa_circ_0004519	circBase	chr16	-	74670243	74671868	exonic	NM_018124	RFWD3	hsa-miR-449c-5p	hsa-miR-27a-3p	hsa-miR-27b-3p	hsa-miR-887-5p	hsa-miR-636
ASCRP3007124	0.0251012	0.844307	3.31515	up	hsa_circRNA_084900	hsa_circ_0084900	circBase	chr8	-	95504879	95550574	exonic	NM_015496	KIAA1429	hsa-miR-4778-3p	hsa-miR-877-3p	hsa-miR-6881-3p	hsa-miR-5196-3p	hsa-miR-6809-3p
ASCRP3006167	0.041708	0.844307	3.30842	up	hsa_circRNA_101153	hsa_circ_0028299	circBase	chr12	+	112171726	112171872	exonic	NM_025247	ACAD10	hsa-miR-134-3p	hsa-miR-561-5p	hsa-miR-211-3p	hsa-miR-412-5p	hsa-let-7e-5p
ASCRP3013051	0.0147402	0.844307	3.29532	up	hsa_circRNA_006859	hsa_circ_0006859	circBase	chr5	-	73930508	73932323	exonic	NM_003633	ENC1	hsa-miR-335-3p	hsa-miR-3192-5p	hsa-miR-486-3p	hsa-miR-4692	hsa-miR-4498
ASCRP3005746	0.0445044	0.844307	3.2396	up	hsa_circRNA_049831	hsa_circ_0049831	circBase	chr19	-	15297688	15303330	exonic	NM_000435	NOTCH3	hsa-miR-4763-3p	hsa-miR-6722-3p	hsa-miR-1207-5p	hsa-miR-5092	hsa-miR-6893-5p
ASCRP3003163	0.0276168	0.844307	3.18971	up	hsa_circRNA_091743	hsa_circ_0091743	circBase	chrX	+	152771320	152775004	exonic	NM_001711	BGN	hsa-miR-939-5p	hsa-miR-6848-5p	hsa-miR-4728-5p	hsa-miR-762	hsa-miR-6721-5p
ASCRP3007200	0.0108039	0.844307	3.14606	up	hsa_circRNA_001067	hsa_circ_0000644	circBase	chr15	-	81195758	81195954	intronic	ENST00000558261	RP11-351M8.1	hsa-miR-143-3p	hsa-miR-299-3p	hsa-miR-589-3p	hsa-miR-148a-5p	hsa-miR-432-5p
ASCRP3002707	0.0218828	0.844307	3.08761	up	hsa_circRNA_402931		25242744	chr3	+	122525703	122545912	exonic	NM_032839	DIRC2	hsa-miR-4691-5p	hsa-miR-452-3p	hsa-miR-3173-5p	hsa-miR-3194-3p	hsa-miR-224-3p
ASCRP3006897	0.0484158	0.844307	3.07971	up	hsa_circRNA_050649	hsa_circ_0050649	circBase	chr19	-	36245469	36247930	exonic	ENST00000004982	HSPB6	hsa-miR-1182	hsa-miR-6756-5p	hsa-miR-608	hsa-miR-6803-5p	hsa-miR-6883-5p
ASCRP3013414	0.00749361	0.844307	3.06917	up	hsa_circRNA_073009	hsa_circ_0073009	circBase	chr5	-	73923233	73925817	exonic	ENST00000302351	ENC1	hsa-miR-6734-3p	hsa-miR-6793-3p	hsa-miR-6760-5p	hsa-miR-6756-5p	hsa-miR-942-5p
ASCRP3009123	0.0256122	0.844307	3.04254	up	hsa_circRNA_105018	hsa_circ_0004957	circBase	chrX	-	100275475	100276304	exonic	NM_024917	TRMT2B	hsa-miR-518c-5p	hsa-miR-508-5p	hsa-miR-498	hsa-miR-23b-5p	hsa-miR-22-5p
ASCRP3007039	0.00992264	0.844307	3.00984	up	hsa_circRNA_104387	hsa_circ_0080425	circBase	chr7	+	70880874	70886091	exonic	NM_022479	WBSCR17	hsa-miR-24-3p	hsa-miR-608	hsa-miR-29a-5p	hsa-miR-382-5p	hsa-miR-493-5p
ASCRP3009808	0.0082123	0.844307	3.00135	up	hsa_circRNA_004939	hsa_circ_0004939	circBase	chr16	+	27345636	27351594	sense overlapping	NM_000418	IL4R	hsa-miR-1273h-5p	hsa-miR-3192-5p	hsa-miR-661	hsa-miR-7851-3p	hsa-miR-1285-3p
ASCRP3009442	0.02603	0.844307	2.95454	up	hsa_circRNA_002901	hsa_circ_0002901	circBase	chr3	-	27453132	27465643	exonic	NM_003615	SLC4A7	hsa-miR-4760-3p	hsa-miR-6835-5p	hsa-miR-6858-5p	hsa-miR-6885-3p	hsa-miR-627-3p
ASCRP3004692	0.0295265	0.844307	2.94675	up	hsa_circRNA_005411	hsa_circ_0005411	circBase	chr8	+	28595035	28600731	exonic	NM_001440	EXTL3	hsa-miR-6834-3p	hsa-miR-4665-5p	hsa-miR-1244	hsa-miR-4525	hsa-miR-7153-3p
ASCRP3004405	0.00820624	0.844307	2.90702	up	hsa_circRNA_404497		25070500	chr1	+	45241812	45242313	intronic	ENST00000372209	RPS8	hsa-miR-6859-5p	hsa-miR-4716-3p	hsa-miR-6834-5p	hsa-miR-4510	hsa-miR-3125
ASCRP3007472	0.043715	0.844307	2.89201	up	hsa_circRNA_001244	hsa_circ_0001244	circBase	chr22	-	43557070	43558907	antisense	NM_000714	TSPO	hsa-miR-6861-5p	hsa-miR-619-5p	hsa-miR-1303	hsa-miR-125a-3p	hsa-miR-5787
ASCRP3011444	0.022912	0.844307	2.80174	up	hsa_circRNA_405264		25070500	chr14	+	77237532	77239554	exonic	NM_014909	VASH1	hsa-miR-6744-3p	hsa-miR-146b-3p	hsa-miR-6828-3p	hsa-miR-4757-5p	hsa-miR-9-5p
ASCRP3000362	0.0135418	0.844307	2.76407	up	hsa_circRNA_404177		25242744	chr9	+	71668055	71679951	exonic	NM_000144	FXN	hsa-miR-6728-3p	hsa-miR-6780a-3p	hsa-miR-302a-5p	hsa-miR-186-3p	hsa-miR-4686
ASCRP3005918	0.0376881	0.844307	2.73916	up	hsa_circRNA_032603	hsa_circ_0032603	circBase	chr14	-	74989492	75070408	exonic	NM_000428	LTBP2	hsa-miR-6787-5p	hsa-miR-4763-3p	hsa-miR-6893-5p	hsa-miR-6756-5p	hsa-miR-6808-5p
ASCRP3002906	0.0132087	0.844307	2.70636	up	hsa_circRNA_103714	hsa_circ_0070610	circBase	chr4	-	108565957	108622441	exonic	NM_005443	PAPSS1	hsa-miR-642a-5p	hsa-miR-499a-3p	hsa-miR-513a-3p	hsa-miR-338-3p	hsa-miR-608
ASCRP3012083	0.019116	0.844307	2.7036	up	hsa_circRNA_007343	hsa_circ_0007343	circBase	chr5	+	14487572	14488369	exonic	NM_007118	TRIO	hsa-miR-637	hsa-miR-1908-5p	hsa-miR-4731-5p	hsa-miR-128-1-5p	hsa-miR-4787-5p
ASCRP3008527	0.00996101	0.844307	2.69437	up	hsa_circRNA_023304	hsa_circ_0023304	circBase	chr11	+	69457798	69458759	exonic	NM_053056	CCND1	hsa-miR-646	hsa-miR-4660	hsa-miR-4268	hsa-miR-6736-3p	hsa-miR-4448
ASCRP3010896	0.00390137	0.844307	2.67067	up	hsa_circRNA_080968	hsa_circ_0080968	circBase	chr7	+	87765294	87797542	exonic	NM_004194	ADAM22	hsa-miR-3692-3p	hsa-miR-3680-3p	hsa-miR-4778-3p	hsa-miR-3591-3p	hsa-miR-224-3p
ASCRP3007411	0.0439912	0.844307	2.66353	up	hsa_circRNA_102924	hsa_circ_0008365	circBase	chr2	-	224856519	224866639	exonic	NM_006216	SERPINE2	hsa-miR-432-5p	hsa-miR-103a-2-5p	hsa-miR-605-3p	hsa-miR-130a-5p	hsa-miR-765
ASCRP3001524	0.013239	0.844307	2.64168	up	hsa_circRNA_090446	hsa_circ_0090446	circBase	chrX	+	47441689	47446190	exonic	NM_003254	TIMP1	hsa-miR-6752-5p	hsa-miR-6756-5p	hsa-miR-6787-5p	hsa-miR-4763-3p	hsa-miR-6511b-5p
ASCRP3006898	0.0330046	0.844307	2.63842	up	hsa_circRNA_050648	hsa_circ_0050648	circBase	chr19	-	36245469	36246795	exonic	ENST00000004982	HSPB6	hsa-miR-1182	hsa-miR-608	hsa-miR-6803-5p	hsa-miR-6756-5p	hsa-miR-6883-5p
ASCRP3006613	0.00691277	0.844307	2.59915	up	hsa_circRNA_048574	hsa_circ_0048574	circBase	chr19	-	3983107	3983289	exonic	NM_001961	EEF2	hsa-miR-4725-3p	hsa-miR-6858-5p	hsa-miR-5698	hsa-miR-4723-5p	hsa-miR-7843-5p
ASCRP3004287	0.044853	0.844307	2.56688	up	hsa_circRNA_000960	hsa_circ_0000960	circBase	chr19	+	55758339	55758435	antisense	NM_014931	PPP6R1	hsa-miR-7154-3p	hsa-miR-6863	hsa-miR-596	hsa-miR-4751	hsa-miR-558
ASCRP3007951	0.00933394	0.844307	2.56091	up	hsa_circRNA_092458	hsa_circ_0000872	circBase	chr19	-	3976434	3976629	intronic	ENST00000600794	EEF2	hsa-miR-6727-5p	hsa-miR-6068	hsa-miR-3196	hsa-miR-6721-5p	hsa-miR-382-5p
ASCRP3011288	0.0464902	0.844307	2.55736	up	hsa_circRNA_405434		25070500	chr16	-	4516896	4517117	intronic	ENST00000283429	NMRAL1	hsa-miR-1182	hsa-miR-193a-5p	hsa-miR-8066	hsa-miR-519d-5p	hsa-miR-3936
ASCRP3010376	0.00731409	0.844307	2.54607	up	hsa_circRNA_400008	hsa_circ_0092275	circBase	chr1	+	45241972	45242292	intronic	ENST00000372209	RPS8	hsa-miR-146a-3p	hsa-miR-541-5p	hsa-miR-105-5p	hsa-miR-335-3p	hsa-miR-378a-5p
ASCRP3007842	0.0466989	0.844307	2.47971	up	hsa_circRNA_405137		25070500	chr13	-	43368230	43372898	intergenic			hsa-miR-4656	hsa-miR-5197-3p	hsa-miR-3160-3p	hsa-miR-4744	hsa-miR-6721-5p
ASCRP3006874	0.013483	0.844307	2.36946	up	hsa_circRNA_103470	hsa_circ_0067301	circBase	chr3	-	129280642	129280746	exonic	NM_015103	PLXND1	hsa-miR-431-5p	hsa-miR-181a-2-3p	hsa-miR-129-5p	hsa-miR-141-5p	hsa-miR-199b-5p
ASCRP3010648	0.039539	0.844307	2.36764	up	hsa_circRNA_073237	hsa_circ_0073237	circBase	chr5	+	82832825	82838087	exonic	NM_004385	VCAN	hsa-miR-4778-3p	hsa-miR-122-5p	hsa-miR-2115-5p	hsa-miR-6854-5p	hsa-miR-335-3p
ASCRP3010762	0.0187505	0.844307	2.34747	up	hsa_circRNA_000735	hsa_circ_0000735	circBase	chr17	-	3802927	3808661	exonic	NM_002558	P2RX1	hsa-miR-5787	hsa-miR-3189-3p	hsa-miR-762	hsa-miR-6791-5p	hsa-miR-3157-5p
ASCRP3004590	0.0460584	0.844307	2.2733	up	hsa_circRNA_028143	hsa_circ_0028143	circBase	chr12	+	110028575	110032986	exonic	NM_000431	MVK	hsa-miR-449b-3p	hsa-miR-7160-3p	hsa-miR-4691-3p	hsa-miR-6775-3p	hsa-miR-6131
ASCRP3001394	0.0145596	0.844307	2.24666	up	hsa_circRNA_053294	hsa_circ_0053294	circBase	chr2	+	27820936	27830906	exonic	NM_001271286	ZNF512	hsa-miR-875-3p	hsa-miR-584-5p	hsa-miR-3074-5p	hsa-miR-3622a-3p	hsa-miR-4286
ASCRP3013547	0.0268329	0.844307	2.23262	up	hsa_circRNA_405716		25070500	chr19	+	4421355	4421489	intronic	ENST00000301280	CHAF1A	hsa-miR-6779-3p	hsa-miR-7162-5p	hsa-miR-516a-3p	hsa-miR-516b-3p	hsa-miR-146b-3p
ASCRP3000122	0.0264759	0.844307	2.14998	up	hsa_circRNA_404317		25242744	chrX	-	8553307	8565297	exonic	NM_000216	KAL1	hsa-miR-28-5p	hsa-miR-412-3p	hsa-miR-3139	hsa-miR-708-5p	hsa-miR-6754-3p
ASCRP3004866	0.0401026	0.844307	2.14355	up	hsa_circRNA_103547	hsa_circ_0003759	circBase	chr3	+	188326948	188327632	exonic	NM_005578	LPP	hsa-miR-762	hsa-miR-92a-1-5p	hsa-miR-134-5p	hsa-miR-665	hsa-miR-485-5p
ASCRP3010210	0.0104921	0.844307	2.1337	up	hsa_circRNA_100146	hsa_circ_0011385	circBase	chr1	+	32691771	32692131	exonic	NM_003757	EIF3I	hsa-miR-744-3p	hsa-miR-616-3p	hsa-miR-361-3p	hsa-miR-615-5p	hsa-miR-135b-3p
ASCRP3008084	0.0450858	0.844307	2.13146	up	hsa_circRNA_059914	hsa_circ_0059914	circBase	chr20	-	32878137	32881962	exonic	NM_000687	AHCY	hsa-miR-377-5p	hsa-miR-6086	hsa-miR-4756-3p	hsa-miR-103b	hsa-miR-767-3p
ASCRP3007435	0.0330792	0.844307	2.10603	up	hsa_circRNA_102881	hsa_circ_0057582	circBase	chr2	-	197135916	197172809	exonic	NM_020760	HECW2	hsa-miR-152-5p	hsa-miR-96-3p	hsa-miR-380-5p	hsa-miR-365a-5p	hsa-miR-103a-3p
ASCRP3003200	0.0316532	0.844307	2.10581	up	hsa_circRNA_076875	hsa_circ_0076875	circBase	chr6	+	56912110	56915652	exonic	NM_020931	KIAA1586	hsa-miR-181b-2-3p	hsa-miR-181b-3p	hsa-miR-22-5p	hsa-miR-140-3p	hsa-miR-6837-3p
ASCRP3002501	0.0179704	0.844307	2.09334	up	hsa_circRNA_003057	hsa_circ_0003057	circBase	chr5	-	14741935	14758707	exonic	NM_054027	ANKH	hsa-miR-134-5p	hsa-miR-943	hsa-miR-4474-3p	hsa-miR-5187-5p	hsa-miR-3118
ASCRP3005191	0.0430111	0.844307	2.07533	up	hsa_circRNA_103851	hsa_circ_0008667	circBase	chr5	-	64466443	64492978	exonic	NM_197941	ADAMTS6	hsa-miR-589-3p	hsa-miR-20a-3p	hsa-miR-363-3p	hsa-miR-612	hsa-miR-370-5p
ASCRP3006375	0.0461407	0.844307	2.04904	up	hsa_circRNA_103468	hsa_circ_0067260	circBase	chr3	+	128973510	128973920	exonic	NM_016128	COPG1	hsa-miR-135b-5p	hsa-miR-135a-5p	hsa-miR-107	hsa-miR-103a-3p	hsa-miR-557
ASCRP3006284	0.0421066	0.844307	2.02434	up	hsa_circRNA_101141	hsa_circ_0005785	circBase	chr12	-	110819556	110834257	exonic	NM_016238	ANAPC7	hsa-miR-526b-5p	hsa-miR-181d-5p	hsa-miR-181b-5p	hsa-miR-338-3p	hsa-miR-181a-5p
ASCRP3004478	0.00117882	0.786789	2.0149	up	hsa_circRNA_102558	hsa_circ_0051218	circBase	chr19	-	41850651	41854360	exonic	NM_000660	TGFB1	hsa-miR-219a-2-3p	hsa-miR-514a-5p	hsa-miR-602	hsa-miR-1301-3p	hsa-miR-150-3p
ASCRP3001500	0.0207801	0.844307	2.00687	up	hsa_circRNA_104852	hsa_circ_0006174	circBase	chr9	+	110064315	110068928	exonic	NM_002874	RAD23B	hsa-miR-138-5p	hsa-miR-325	hsa-miR-593-3p	hsa-miR-512-3p	hsa-miR-766-5p

## Sheet: downregulated
77 down-regulated circRNAs in colorectal cancer
probeID	P-value	FDR	FC (abs)	Regulation	circRNA	Alias	source	chrom	strand	txStart	txEnd	circRNA_type	best_transcript	GeneSymbol	MRE1	MRE2	MRE3	MRE4	MRE5
ASCRP3009428	0.01725	0.844307	6.94082	down	hsa_circRNA_103908	hsa_circ_0073244	circBase	chr5	-	83356118	83362425	exonic	NM_005711	EDIL3	hsa-miR-218-1-3p	hsa-miR-335-3p	hsa-miR-33a-3p	hsa-miR-589-3p	hsa-miR-134-5p
ASCRP3006182	0.0249611	0.844307	5.39107	down	hsa_circRNA_007379	hsa_circ_0007379	circBase	chr14	-	35020919	35024118	intergenic			hsa-miR-1273h-5p	hsa-miR-4739	hsa-miR-4656	hsa-miR-6884-5p	hsa-miR-6089
ASCRP3012053	0.00690948	0.844307	4.53755	down	hsa_circRNA_406549		25070500	chr4	-	149073619	149076052	exonic	NM_000901	NR3C2	hsa-miR-4787-5p	hsa-miR-4447	hsa-miR-4472	hsa-miR-5002-5p	hsa-miR-6866-3p
ASCRP3013548	0.00366709	0.844307	4.22094	down	hsa_circRNA_405468		25070500	chr16	+	56642600	56642903	intronic	ENST00000245185	MT2A	hsa-miR-6791-5p	hsa-miR-6859-5p	hsa-miR-450a-1-3p	hsa-miR-4257	hsa-miR-1236-5p
ASCRP3003096	0.0456376	0.844307	4.09784	down	hsa_circRNA_071127	hsa_circ_0071127	circBase	chr4	-	149356255	149358014	exonic	NM_000901	NR3C2	hsa-miR-4446-3p	hsa-miR-6132	hsa-miR-6510-5p	hsa-miR-4646-5p	hsa-miR-5001-5p
ASCRP3011858	0.0457258	0.844307	3.60547	down	hsa_circRNA_100686	hsa_circ_0020093	circBase	chr10	+	116879948	116889297	exonic	NM_207303	ATRNL1	hsa-miR-519c-3p	hsa-miR-20a-3p	hsa-miR-378a-3p	hsa-miR-378d	hsa-miR-448
ASCRP3003097	0.0408991	0.844307	3.40726	down	hsa_circRNA_001736	hsa_circ_0001736	circBase	chr7	+	104714065	104717880	exonic	NM_018682	KMT2E	hsa-miR-6844	hsa-miR-6868-3p	hsa-miR-4459	hsa-miR-1248	hsa-miR-2276-5p
ASCRP3009537	0.0390238	0.844307	3.38623	down	hsa_circRNA_405619		25070500	chr17	+	64509453	64510584	intronic	ENST00000284384	PRKCA	hsa-miR-6074	hsa-miR-6856-5p	hsa-miR-590-3p	hsa-miR-5700	hsa-miR-138-1-3p
ASCRP3003289	0.0189806	0.844307	3.28535	down	hsa_circRNA_002534	hsa_circ_0002534	circBase	chr19	-	11835008	11836142	exonic	NM_001080493	ZNF823	hsa-let-7f-2-3p	hsa-miR-545-3p	hsa-miR-6818-5p	hsa-miR-96-5p	hsa-miR-1284
ASCRP3002687	0.0138431	0.844307	3.25093	down	hsa_circRNA_007081	hsa_circ_0007081	circBase	chr17	+	64492318	64510584	sense overlapping	NM_002737	PRKCA	hsa-miR-4739	hsa-miR-7851-3p	hsa-miR-1285-3p	hsa-miR-3192-5p	hsa-miR-3664-3p
ASCRP3000997	0.0127983	0.844307	3.03624	down	hsa_circRNA_000412	hsa_circ_0000412	circBase	chr12	+	58340777	58347472	exonic	NM_033276	XRCC6BP1	hsa-miR-99b-3p	hsa-miR-5189-5p	hsa-miR-548o-3p	hsa-miR-4524a-5p	hsa-miR-3921
ASCRP3013017	0.0382629	0.844307	2.91952	down	hsa_circRNA_104203	hsa_circ_0004368	circBase	chr6	-	139264649	139265759	exonic	NM_031922	REPS1	hsa-miR-92a-2-5p	hsa-miR-542-5p	hsa-miR-491-5p	hsa-miR-548a-3p	hsa-miR-429
ASCRP3006776	0.00517022	0.844307	2.9019	down	hsa_circRNA_017667	hsa_circ_0017667	circBase	chr10	+	7830092	7844817	exonic	NM_005174	ATP5C1	hsa-miR-6856-3p	hsa-miR-3160-5p	hsa-miR-5009-5p	hsa-miR-103a-2-5p	hsa-miR-4659b-3p
ASCRP3000536	0.02714	0.844307	2.85299	down	hsa_circRNA_102032	hsa_circ_0008604	circBase	chr17	+	30498061	30503232	exonic	NM_018307	RHOT1	hsa-miR-26b-3p	hsa-miR-766-5p	hsa-miR-181b-2-3p	hsa-miR-382-5p	hsa-miR-181a-3p
ASCRP3005849	0.0352639	0.844307	2.76097	down	hsa_circRNA_100218	hsa_circ_0012406	circBase	chr1	-	51121113	51171563	exonic	NM_007051	FAF1	hsa-miR-298	hsa-miR-485-3p	hsa-miR-365a-5p	hsa-miR-542-5p	hsa-miR-154-5p
ASCRP3002320	0.0481678	0.844307	2.75183	down	hsa_circRNA_100219	hsa_circ_0004619	circBase	chr1	-	51121113	51210447	exonic	NM_007051	FAF1	hsa-miR-135b-3p	hsa-miR-298	hsa-miR-485-3p	hsa-miR-182-5p	hsa-miR-593-5p
ASCRP3003202	0.0272475	0.844307	2.74003	down	hsa_circRNA_017675	hsa_circ_0017675	circBase	chr10	+	7844232	7844817	exonic	NM_005174	ATP5C1	hsa-miR-4799-3p	hsa-miR-153-5p	hsa-miR-223-3p	hsa-miR-4756-3p	hsa-miR-4453
ASCRP3002063	0.0179968	0.844307	2.73843	down	hsa_circRNA_101147	hsa_circ_0028255	circBase	chr12	-	111923074	111948386	exonic	NM_002973	ATXN2	hsa-miR-653-3p	hsa-miR-661	hsa-miR-637	hsa-miR-762	hsa-miR-331-5p
ASCRP3001182	0.0017074	0.844307	2.70199	down	hsa_circRNA_103642	hsa_circ_0001411	circBase	chr4	+	54249939	54256040	exonic	NM_030917	FIP1L1	hsa-miR-598-3p	hsa-miR-33a-3p	hsa-miR-136-3p	hsa-miR-337-3p	hsa-miR-764
ASCRP3001588	0.0240951	0.844307	2.64574	down	hsa_circRNA_008620	hsa_circ_0008620	circBase	chr5	+	76342171	76344097	exonic	NM_018046	AGGF1	hsa-miR-6837-3p	hsa-miR-4709-3p	hsa-miR-153-5p	hsa-miR-450a-5p	hsa-miR-335-3p
ASCRP3005082	0.0457603	0.844307	2.62665	down	hsa_circRNA_101146	hsa_circ_0002273	circBase	chr12	-	111923074	111924628	exonic	NM_002973	ATXN2	hsa-miR-653-3p	hsa-miR-661	hsa-miR-495-3p	hsa-miR-571	hsa-miR-331-5p
ASCRP3005020	0.0377367	0.844307	2.53111	down	hsa_circRNA_023509	hsa_circ_0023509	circBase	chr11	-	73429657	73429763	exonic	NM_198896	RAB6A	hsa-miR-216a-3p	hsa-miR-6812-3p	hsa-miR-1200	hsa-miR-4474-3p	hsa-miR-3064-3p
ASCRP3003666	0.0314528	0.844307	2.52478	down	hsa_circRNA_405649		25070500	chr18	-	6301901	6312055	exonic	NM_173464	L3MBTL4	hsa-miR-26a-1-3p	hsa-miR-140-5p	hsa-miR-877-3p	hsa-miR-34a-5p	hsa-miR-449a
ASCRP3011560	0.0439494	0.844307	2.52209	down	hsa_circRNA_404500		25070500	chr1	-	45553552	45553909	exonic	NM_020883	ZSWIM5	hsa-miR-452-3p	hsa-miR-4778-5p	hsa-let-7d-5p	hsa-miR-224-5p	hsa-miR-2682-5p
ASCRP3000047	0.0307713	0.844307	2.51059	down	hsa_circRNA_004767	hsa_circ_0004767	circBase	chr17	-	3969740	3976050	exonic	NM_015113	ZZEF1	hsa-miR-3187-5p	hsa-miR-6860	hsa-miR-612	hsa-miR-5189-5p	hsa-miR-148a-5p
ASCRP3009486	0.029806	0.844307	2.50621	down	hsa_circRNA_000070	hsa_circ_0000070	circBase	chr1	-	51171457	51267349	exonic	NM_007051	FAF1	hsa-miR-1272	hsa-miR-338-3p	hsa-miR-6830-3p	hsa-miR-4701-3p	hsa-miR-5706
ASCRP3002321	0.0258394	0.844307	2.46175	down	hsa_circRNA_004912	hsa_circ_0004912	circBase	chr3	+	52446826	52448603	exonic	NM_016483	PHF7	hsa-miR-6830-3p	hsa-miR-3191-5p	hsa-miR-511-5p	hsa-miR-6876-3p	hsa-miR-6818-3p
ASCRP3011836	0.0365425	0.844307	2.42232	down	hsa_circRNA_100650	hsa_circ_0019230	circBase	chr10	+	96018556	96018907	exonic	NM_016341	PLCE1	hsa-miR-605-5p	hsa-miR-127-5p	hsa-miR-138-5p	hsa-miR-146a-3p	hsa-miR-153-3p
ASCRP3001965	0.022401	0.844307	2.41741	down	hsa_circRNA_002905	hsa_circ_0002905	circBase	chr2	+	203834641	203847164	exonic	NM_024744	CARF	hsa-miR-4659a-3p	hsa-miR-136-5p	hsa-miR-4659b-3p	hsa-miR-6505-5p	hsa-miR-10a-5p
ASCRP3001896	0.0385736	0.844307	2.41731	down	hsa_circRNA_103619	hsa_circ_0001400	circBase	chr4	-	37633006	37640126	exonic	NM_001085399	RELL1	hsa-miR-425-5p	hsa-miR-485-3p	hsa-miR-637	hsa-miR-519d-3p	hsa-miR-29b-1-5p
ASCRP3004816	0.0470048	0.844307	2.39088	down	hsa_circRNA_101318	hsa_circ_0031241	circBase	chr14	-	23375403	23380612	exonic	NM_018107	RBM23	hsa-miR-138-5p	hsa-miR-877-3p	hsa-miR-135b-5p	hsa-miR-135a-5p	hsa-miR-422a
ASCRP3012374	0.00675029	0.844307	2.38525	down	hsa_circRNA_092419	hsa_circ_0000604	circBase	chr15	-	59179173	59179739	exonic	NM_024755	SLTM	hsa-miR-4685-3p	hsa-miR-3682-5p	hsa-miR-214-5p	hsa-miR-6888-3p	hsa-miR-194-3p
ASCRP3000207	0.0224539	0.844307	2.37026	down	hsa_circRNA_100794	hsa_circ_0003768	circBase	chr11	+	34978930	35006275	exonic	NM_003477	PDHX	hsa-miR-378a-3p	hsa-miR-378d	hsa-miR-422a	hsa-miR-542-5p	hsa-miR-532-5p
ASCRP3010415	0.0389561	0.844307	2.36102	down	hsa_circRNA_103904	hsa_circ_0073177	circBase	chr5	+	80063751	80088663	exonic	NM_002439	MSH3	hsa-miR-17-3p	hsa-miR-16-5p	hsa-miR-541-5p	hsa-miR-15a-5p	hsa-miR-195-5p
ASCRP3007625	0.0106329	0.844307	2.35779	down	hsa_circRNA_100432	hsa_circ_0004777	circBase	chr1	+	204082042	204083733	exonic	NM_005686	SOX13	hsa-miR-637	hsa-miR-762	hsa-miR-301a-5p	hsa-miR-518c-5p	hsa-miR-384
ASCRP3011019	0.0229803	0.844307	2.34964	down	hsa_circRNA_103342	hsa_circ_0065149	circBase	chr3	-	47098310	47103836	exonic	NM_014159	SETD2	hsa-miR-222-3p	hsa-miR-197-5p	hsa-miR-330-5p	hsa-miR-152-5p	hsa-miR-486-3p
ASCRP3010243	0.0453272	0.844307	2.34458	down	hsa_circRNA_019225	hsa_circ_0019225	circBase	chr10	+	96005702	96006378	exonic	NM_016341	PLCE1	hsa-miR-873-5p	hsa-miR-127-5p	hsa-miR-4482-5p	hsa-miR-766-5p	hsa-miR-4763-3p
ASCRP3009006	0.019954	0.844307	2.32977	down	hsa_circRNA_103500	hsa_circ_0004086	circBase	chr3	-	167754623	167759262	exonic	NM_014498	GOLIM4	hsa-miR-578	hsa-miR-153-5p	hsa-miR-382-5p	hsa-miR-455-5p	hsa-miR-224-5p
ASCRP3011360	0.0465274	0.844307	2.32659	down	hsa_circRNA_100722	hsa_circ_0020397	circBase	chr10	+	128768965	128926028	exonic	NM_001380	DOCK1	hsa-miR-132-3p	hsa-miR-196a-5p	hsa-miR-138-2-3p	hsa-miR-136-5p	hsa-miR-103a-2-5p
ASCRP3003103	0.0357579	0.844307	2.31341	down	hsa_circRNA_103343	hsa_circ_0002569	circBase	chr3	-	47098310	47108608	exonic	NM_014159	SETD2	hsa-miR-222-3p	hsa-miR-197-5p	hsa-miR-330-5p	hsa-miR-152-5p	hsa-miR-486-3p
ASCRP3008027	0.0492494	0.844307	2.31077	down	hsa_circRNA_101237	hsa_circ_0003489	circBase	chr13	+	26974589	26975761	exonic	NM_001260	CDK8	hsa-let-7c-5p	hsa-miR-98-5p	hsa-let-7a-5p	hsa-let-7b-5p	hsa-miR-615-5p
ASCRP3006859	0.0466089	0.844307	2.2891	down	hsa_circRNA_103507	hsa_circ_0067913	circBase	chr3	-	169863210	169890500	exonic	NM_024947	PHC3	hsa-miR-558	hsa-miR-612	hsa-miR-93-3p	hsa-miR-520e	hsa-miR-761
ASCRP3000074	0.0497945	0.844307	2.2696	down	hsa_circRNA_068655	hsa_circ_0068655	circBase	chr3	-	196129822	196134264	exonic	NM_015562	UBXN7	hsa-miR-3140-3p	hsa-miR-4539	hsa-miR-3660	hsa-miR-4260	hsa-miR-3118
ASCRP3005704	0.0116506	0.844307	2.25861	down	hsa_circRNA_002988	hsa_circ_0002988	circBase	chr16	+	11214471	11220003	exonic	NM_015226	CLEC16A	hsa-miR-1254	hsa-miR-3116	hsa-miR-6756-5p	hsa-miR-5001-5p	hsa-miR-7847-3p
ASCRP3010576	0.0404257	0.844307	2.24489	down	hsa_circRNA_101534	hsa_circ_0000605	circBase	chr15	-	59204761	59209198	exonic	NM_024755	SLTM	hsa-miR-544a	hsa-miR-378a-5p	hsa-miR-455-5p	hsa-miR-556-5p	hsa-miR-335-3p
ASCRP3007311	0.0228096	0.844307	2.24108	down	hsa_circRNA_100255	hsa_circ_0012859	circBase	chr1	+	65268658	65280523	exonic	NM_018211	RAVER2	hsa-miR-125a-5p	hsa-miR-140-5p	hsa-miR-218-5p	hsa-miR-125b-5p	hsa-miR-670-5p
ASCRP3002395	0.0487387	0.844307	2.24005	down	hsa_circRNA_104346	hsa_circ_0001696	circBase	chr7	-	35707043	35712888	exonic	NM_022373	HERPUD2	hsa-miR-2113	hsa-miR-218-5p	hsa-miR-636	hsa-miR-346	hsa-miR-511-5p
ASCRP3000779	0.00681255	0.844307	2.23841	down	hsa_circRNA_103610	hsa_circ_0002785	circBase	chr4	-	22403053	22404422	exonic	NM_145290	GPR125	hsa-miR-485-5p	hsa-miR-140-3p	hsa-miR-532-3p	hsa-miR-371a-5p	hsa-miR-765
ASCRP3002082	0.0270937	0.844307	2.2308	down	hsa_circRNA_405361		25070500	chr15	-	59204757	59209198	sense overlapping	NM_024755	SLTM	hsa-miR-6756-5p	hsa-miR-6866-5p	hsa-miR-1468-3p	hsa-miR-6769b-5p	hsa-miR-6730-5p
ASCRP3009825	0.0204114	0.844307	2.23051	down	hsa_circRNA_101394	hsa_circ_0002564	circBase	chr14	+	73614502	73640415	exonic	NM_000021	PSEN1	hsa-miR-670-3p	hsa-miR-452-5p	hsa-miR-616-3p	hsa-miR-429	hsa-miR-425-5p
ASCRP3008360	0.0448772	0.844307	2.20895	down	hsa_circRNA_004076	hsa_circ_0004076	circBase	chr14	+	102659799	102664184	intronic	ENST00000556511	WDR20	hsa-miR-4685-5p	hsa-miR-203a-5p	hsa-miR-4686	hsa-miR-3925-3p	hsa-miR-6874-3p
ASCRP3011919	0.000499603	0.614492	2.20839	down	hsa_circRNA_406005		25070500	chr2	-	186946056	186964557	sense overlapping	NR_110218	LINC01473	hsa-miR-3145-3p	hsa-miR-1277-5p	hsa-miR-1252-5p	hsa-miR-548a-5p	hsa-miR-30d-3p
ASCRP3002040	0.0348255	0.844307	2.19879	down	hsa_circRNA_101957	hsa_circ_0003239	circBase	chr17	-	4186092	4200109	exonic	NM_003342	UBE2G1	hsa-miR-136-5p	hsa-miR-135a-5p	hsa-miR-141-5p	hsa-miR-377-3p	hsa-miR-505-3p
ASCRP3000912	0.0185304	0.844307	2.18096	down	hsa_circRNA_100190	hsa_circ_0006848	circBase	chr1	-	42730785	42744343	exonic	NM_014947	FOXJ3	hsa-miR-153-5p	hsa-miR-329-5p	hsa-miR-432-3p	hsa-miR-101-5p	hsa-miR-485-5p
ASCRP3008845	0.0323023	0.844307	2.16536	down	hsa_circRNA_000365	hsa_circ_0000365	circBase	chr11	+	120916382	120924441	exonic	NM_152715	TBCEL	hsa-miR-3606-3p	hsa-miR-335-3p	hsa-miR-4713-5p	hsa-miR-424-5p	hsa-miR-8068
ASCRP3011373	0.00174254	0.844307	2.14533	down	hsa_circRNA_100120	hsa_circ_0000038	circBase	chr1	+	28800065	28802803	exonic	NM_023923	PHACTR4	hsa-miR-365a-5p	hsa-miR-370-3p	hsa-miR-877-3p	hsa-miR-92a-2-5p	hsa-miR-92b-5p
ASCRP3000032	0.0252401	0.844307	2.14314	down	hsa_circRNA_102776	hsa_circ_0055451	circBase	chr2	-	86088303	86090608	exonic	NM_003896	ST3GAL5	hsa-miR-335-3p	hsa-miR-153-5p	hsa-miR-519d-5p	hsa-miR-586	hsa-miR-493-5p
ASCRP3001350	0.0193804	0.844307	2.14272	down	hsa_circRNA_005752	hsa_circ_0005752	circBase	chr9	-	113771427	113773970	intronic	uc011lwn.2	LPAR1	hsa-miR-153-5p	hsa-miR-3924	hsa-miR-3145-3p	hsa-miR-548az-5p	hsa-miR-8067
ASCRP3011082	0.0489291	0.844307	2.14264	down	hsa_circRNA_101289	hsa_circ_0030720	circBase	chr13	+	99890680	99896878	exonic	NR_026644	UBAC2	hsa-miR-765	hsa-miR-539-3p	hsa-miR-200b-3p	hsa-miR-17-3p	hsa-miR-200c-3p
ASCRP3005983	0.0239322	0.844307	2.11892	down	hsa_circRNA_103641	hsa_circ_0069738	circBase	chr4	+	54248444	54250043	exonic	NM_030917	FIP1L1	hsa-miR-598-3p	hsa-miR-33a-3p	hsa-miR-136-3p	hsa-miR-340-3p	hsa-miR-337-3p
ASCRP3009010	0.0230413	0.844307	2.10576	down	hsa_circRNA_101172	hsa_circ_0000446	circBase	chr12	-	118619175	118619412	exonic	NM_016281	TAOK3	hsa-miR-636	hsa-miR-766-3p	hsa-miR-103a-2-5p	hsa-miR-22-5p	hsa-miR-100-3p
ASCRP3009413	0.0286147	0.844307	2.09419	down	hsa_circRNA_103504	hsa_circ_0001359	circBase	chr3	-	169854206	169867032	exonic	NM_024947	PHC3	hsa-miR-582-3p	hsa-miR-542-3p	hsa-miR-429	hsa-miR-671-5p	hsa-miR-133a-5p
ASCRP3005968	0.00270775	0.844307	2.09226	down	hsa_circRNA_004079	hsa_circ_0004079	circBase	chr2	-	230705537	230725247	exonic	NM_001284214	TRIP12	hsa-miR-922	hsa-miR-7847-3p	hsa-miR-936	hsa-miR-4459	hsa-miR-627-3p
ASCRP3009066	0.0387033	0.844307	2.08503	down	hsa_circRNA_100184	hsa_circ_0000061	circBase	chr1	-	41536266	41541123	exonic	NM_012236	SCMH1	hsa-miR-512-3p	hsa-miR-197-5p	hsa-miR-107	hsa-miR-103a-3p	hsa-miR-450a-1-3p
ASCRP3001173	0.0168162	0.844307	2.07602	down	hsa_circRNA_000982	hsa_circ_0000982	circBase	chr2	+	24357988	24369956	exonic	NM_001145710	FAM228B	hsa-miR-1248	hsa-miR-4659a-3p	hsa-miR-4709-3p	hsa-miR-204-5p	hsa-miR-5006-3p
ASCRP3001001	0.0118924	0.844307	2.07578	down	hsa_circRNA_083957	hsa_circ_0083957	circBase	chr8	+	37971709	37974243	exonic	NM_004674	ASH2L	hsa-miR-6755-3p	hsa-miR-410-5p	hsa-miR-494-5p	hsa-miR-323b-5p	hsa-miR-4753-3p
ASCRP3003522	0.0283576	0.844307	2.0708	down	hsa_circRNA_002194	hsa_circ_0002194	circBase	chr4	-	37633006	37636745	exonic	NM_001085399	RELL1	hsa-miR-6833-3p	hsa-miR-3191-5p	hsa-miR-6873-3p	hsa-miR-4768-5p	hsa-miR-6840-3p
ASCRP3001334	0.0240318	0.844307	2.06697	down	hsa_circRNA_011167	hsa_circ_0011167	circBase	chr1	+	29313942	29314417	exonic	NM_203342	EPB41	hsa-miR-6868-3p	hsa-miR-4753-3p	hsa-miR-1238-3p	hsa-miR-130b-5p	hsa-miR-6754-3p
ASCRP3003715	0.0257441	0.844307	2.06651	down	hsa_circRNA_104206	hsa_circ_0001649	circBase	chr6	-	146209155	146216113	exonic	NM_173082	SHPRH	hsa-miR-653-5p	hsa-miR-15a-5p	hsa-miR-203a-3p	hsa-miR-16-5p	hsa-miR-195-5p
ASCRP3010823	0.0315383	0.844307	2.05563	down	hsa_circRNA_406871		25070500	chr6	-	146209155	146216108	sense overlapping	NM_173082	SHPRH	hsa-miR-3662	hsa-miR-548m	hsa-miR-6751-5p	hsa-miR-1271-3p	hsa-miR-548c-3p
ASCRP3002174	0.017433	0.844307	2.03563	down	hsa_circRNA_001231	hsa_circ_0001231	circBase	chr22	-	38917612	38964294	exonic	NM_007068	DMC1	hsa-miR-6881-3p	hsa-miR-4778-3p	hsa-miR-4712-5p	hsa-miR-3688-3p	hsa-miR-93-5p
ASCRP3011585	0.0140572	0.844307	2.03517	down	hsa_circRNA_042806	hsa_circ_0042806	circBase	chr17	-	27977671	28030080	exonic	NM_033389	SSH2	hsa-miR-215-3p	hsa-miR-302b-3p	hsa-miR-520c-3p	hsa-miR-3664-5p	hsa-miR-4683
ASCRP3006999	0.0244501	0.844307	2.02909	down	hsa_circRNA_404556		25070500	chr1	+	100905487	100933650	exonic	NM_003672	CDC14A	hsa-miR-4709-3p	hsa-miR-6516-5p	hsa-miR-4753-3p	hsa-miR-1251-3p	hsa-miR-17-3p
ASCRP3002888	0.0275057	0.844307	2.02411	down	hsa_circRNA_402150		25242744	chr2	+	1093881	1168869	exonic	NM_018968	SNTG2	hsa-miR-4667-5p	hsa-miR-153-5p	hsa-miR-490-3p	hsa-miR-6746-3p	hsa-miR-4685-3p
ASCRP3001941	0.03703	0.844307	2.00902	down	hsa_circRNA_104532	hsa_circ_0001772	circBase	chr7	+	155465560	155473602	exonic	NM_053043	RBM33	hsa-miR-578	hsa-miR-125b-5p	hsa-miR-26b-3p	hsa-miR-512-5p	hsa-miR-335-3p
ASCRP3001808	0.0038314	0.844307	2.00502	down	hsa_circRNA_007936	hsa_circ_0007936	circBase	chr6	+	47471015	47472494	sense overlapping	NM_012120	CD2AP	hsa-miR-549a	hsa-miR-708-5p	hsa-let-7a-2-3p	hsa-miR-320e	hsa-miR-606
ASCRP3008893	0.0129485	0.844307	2.0045	down	hsa_circRNA_102290	hsa_circ_0000824	circBase	chr18	-	6263945	6312055	exonic	NM_173464	L3MBTL4	hsa-miR-26a-1-3p	hsa-miR-140-5p	hsa-miR-877-3p	hsa-miR-1301-3p	hsa-miR-34a-5p
