# Supplementary material for: Identification of circular RNA hsa_circ_0044556 and its effect on the progression of colorectal cancer
Source: Cancer Cell Int. 2020 Sep 1;20:427. doi: 10.1186/s12935-020-01523-1 (PMC7465356; doi:10.1186/s12935-020-01523-1)
Supplement: Supplementary file 3 — Additional file 3: Table S2. Hsa_circ_0044556 common target genes in miRDB, miRTarBase and TargetScan. [file 12935_2020_1523_MOESM3_ESM.xlsx]

## Sheet: Sheet1
Common gene in miRDB,miRTarBase and TargetScan
miRNA	Gene	miRDB	miRTarBase	TargetScan	Sum
hsa-mir-194-3p	LOXL2	1	1	1	3
hsa-mir-194-3p	AP1S1	1	1	1	3
hsa-mir-194-3p	MRI1	1	1	1	3
hsa-mir-194-3p	SPATA13	1	1	1	3
hsa-mir-194-3p	YWHAE	1	1	1	3
hsa-mir-194-3p	ERI2	1	1	1	3
hsa-mir-194-3p	PPP1R10	1	1	1	3
hsa-mir-194-3p	NRG4	1	1	1	3
hsa-mir-194-3p	POLR2D	1	1	1	3
hsa-mir-194-3p	HOXC4	1	1	1	3
hsa-mir-194-3p	KLK10	1	1	1	3
hsa-mir-194-3p	IP6K1	1	1	1	3
hsa-mir-194-3p	TBC1D2B	1	1	1	3
hsa-mir-194-3p	PSMC2	1	1	1	3
hsa-mir-194-3p	PRR12	1	1	1	3
hsa-mir-194-3p	RAP1GDS1	1	1	1	3
hsa-mir-194-3p	DLX2	1	1	1	3
hsa-mir-194-3p	QRFPR	1	1	1	3
hsa-mir-214-3p	CTNNB1	1	1	1	3
hsa-mir-214-3p	GALNT7	1	1	1	3
hsa-mir-214-3p	PNPLA6	1	1	1	3
hsa-mir-214-3p	CRKL	1	1	1	3
hsa-mir-214-3p	TFAP2C	1	1	1	3
hsa-mir-214-3p	ZBTB10	1	1	1	3
hsa-mir-214-3p	LTF	1	1	1	3
hsa-mir-214-3p	DOCK9	1	1	1	3
hsa-mir-214-3p	TBPL1	1	1	1	3
hsa-mir-214-3p	FLOT2	1	1	1	3
hsa-mir-214-3p	HDGF	1	1	1	3
hsa-mir-214-3p	CS	1	1	1	3
hsa-mir-214-3p	PIM1	1	1	1	3
hsa-mir-214-3p	MPDU1	1	1	1	3
hsa-mir-214-3p	AMER1	1	1	1	3
hsa-mir-214-3p	SOCS5	1	1	1	3
hsa-mir-214-3p	PSMD10	1	1	1	3
hsa-mir-214-3p	LUZP1	1	1	1	3
hsa-mir-214-3p	QKI	1	1	1	3
hsa-mir-214-3p	ING4	1	1	1	3
hsa-mir-214-3p	ERC1	1	1	1	3
hsa-mir-214-3p	C10orf76	1	1	1	3
hsa-mir-214-3p	MAPK1	1	1	1	3
hsa-mir-214-3p	TRIM29	1	1	1	3
hsa-mir-214-3p	TRAF1	1	1	1	3
hsa-mir-214-3p	PAPPA	1	1	1	3
hsa-mir-214-3p	ZNF641	1	1	1	3
hsa-mir-214-3p	FGFR1	1	1	1	3
hsa-mir-214-3p	KCTD15	1	1	1	3
hsa-mir-214-3p	C17orf49	1	1	1	3
hsa-mir-214-3p	NUFIP2	1	1	1	3
hsa-mir-214-3p	AHNAK2	1	1	1	3
hsa-mir-214-3p	PPARGC1B	1	1	1	3
hsa-mir-214-3p	FAM49B	1	1	1	3
hsa-mir-214-3p	CAPN5	1	1	1	3
hsa-mir-214-3p	NFIC	1	1	1	3
hsa-mir-214-3p	ARL2	1	1	1	3
hsa-mir-214-3p	SCAMP4	1	1	1	3
hsa-mir-214-3p	LZTS1	1	1	1	3
hsa-mir-214-3p	ALPK2	1	1	1	3
hsa-mir-214-3p	PTEN	1	1	1	3
hsa-mir-214-3p	XBP1	1	1	1	3
hsa-mir-214-3p	CDC42SE1	1	1	1	3
hsa-mir-214-3p	NAP1L4	1	1	1	3
hsa-mir-214-3p	JAG2	1	1	1	3
hsa-mir-214-3p	ZNRF1	1	1	1	3
hsa-mir-214-3p	TWF1	1	1	1	3
hsa-mir-214-3p	GABARAP	1	1	1	3
hsa-mir-214-3p	TMEM248	1	1	1	3
hsa-mir-214-3p	VAV2	1	1	1	3
hsa-mir-362-5p	HSP90AA1	1	1	1	3
hsa-mir-362-5p	CYLD	1	1	1	3
hsa-mir-362-5p	SLC35G1	1	1	1	3
hsa-mir-362-5p	RPS6KB1	1	1	1	3
hsa-mir-412-3p	EDEM3	1	1	1	3
hsa-mir-412-3p	POLR3K	1	1	1	3
hsa-mir-412-3p	CSDE1	1	1	1	3
hsa-mir-412-3p	NKPD1	1	1	1	3
hsa-mir-412-3p	YOD1	1	1	1	3
hsa-mir-761	FAM49B	1	1	1	3
hsa-mir-761	NAP1L4	1	1	1	3
hsa-mir-761	NUFIP2	1	1	1	3
hsa-mir-761	ZNF641	1	1	1	3
hsa-mir-761	ERC1	1	1	1	3
hsa-mir-761	MPDU1	1	1	1	3
hsa-mir-761	SOCS5	1	1	1	3
hsa-mir-761	CS	1	1	1	3
hsa-mir-761	ZNRF1	1	1	1	3
hsa-mir-761	KCTD15	1	1	1	3
hsa-mir-761	TRAF1	1	1	1	3
hsa-mir-761	AMER1	1	1	1	3
hsa-mir-761	CRKL	1	1	1	3
hsa-mir-761	VAV2	1	1	1	3
hsa-mir-761	TRIM29	1	1	1	3
hsa-mir-761	C10orf76	1	1	1	3
hsa-mir-761	PIM1	1	1	1	3
hsa-mir-761	CDC42SE1	1	1	1	3
hsa-mir-761	TMEM248	1	1	1	3
hsa-mir-761	C17orf49	1	1	1	3
hsa-mir-761	AHNAK2	1	1	1	3
hsa-mir-761	TFAP2C	1	1	1	3
hsa-mir-761	FLOT2	1	1	1	3
hsa-mir-761	ZBTB10	1	1	1	3
hsa-mir-761	HDGF	1	1	1	3
hsa-mir-761	PNPLA6	1	1	1	3
hsa-mir-761	JAG2	1	1	1	3
hsa-mir-761	LUZP1	1	1	1	3
hsa-mir-761	TBPL1	1	1	1	3
hsa-mir-761	SCAMP4	1	1	1	3
